# Supplementary material for: Tiled-ClickSeq for targeted sequencing of complete coronavirus genomes with simultaneous capture of RNA recombination and minority variants
Source: eLife. 2021 Sep 28;10:e68479. doi: 10.7554/eLife.68479 (PMC8478411; doi:10.7554/eLife.68479)
Supplement: Figure 5—source data 1. [file elife-68479-fig5-data1.zip]

Archive with 16 entries (16 files):
- WRCEVA_Isolates/WRCEVA_000501_VirusRecombinationResults.BED
- WRCEVA_Isolates/WRCEVA_000502_VirusRecombinationResults.BED
- WRCEVA_Isolates/WRCEVA_000503_VirusRecombinationResults.BED
- WRCEVA_Isolates/WRCEVA_000504_VirusRecombinationResults.BED
- WRCEVA_Isolates/WRCEVA_000505_VirusRecombinationResults.BED
- WRCEVA_Isolates/WRCEVA_000506_VirusRecombinationResults.BED
- WRCEVA_Isolates/WRCEVA_000507_VirusRecombinationResults.BED
- WRCEVA_Isolates/WRCEVA_000508_VirusRecombinationResults.BED
- WRCEVA_Isolates/WRCEVA_000509_VirusRecombinationResults.BED
- WRCEVA_Isolates/WRCEVA_000510_VirusRecombinationResults.BED
- WRCEVA_Isolates/WRCEVA_000511_VirusRecombinationResults.BED
- WRCEVA_Isolates/WRCEVA_000512_VirusRecombinationResults.BED
- WRCEVA_Isolates/WRCEVA_000513_VirusRecombinationResults.BED
- WRCEVA_Isolates/WRCEVA_000514_VirusRecombinationResults.BED
- WRCEVA_Isolates/WRCEVA_000515_VirusRecombinationResults.BED
- WRCEVA_Isolates/WRCEVA_000516_VirusRecombinationResults.BED
