# Supplementary material for: Tiled-ClickSeq for targeted sequencing of complete coronavirus genomes with simultaneous capture of RNA recombination and minority variants
Source: eLife. 2021 Sep 28;10:e68479. doi: 10.7554/eLife.68479 (PMC8478411; doi:10.7554/eLife.68479)
Supplement: Figure 7—source data 1. [file elife-68479-fig7-data1.zip]

Archive with 36 entries (36 files):
- Clinical_Samples/MicroGNL_117_normalized.bed
- Clinical_Samples/MicroGNL_124_normalized.bed
- Clinical_Samples/MicroGNL_128_normalized.bed
- Clinical_Samples/MicroGNL_129_normalized.bed
- Clinical_Samples/MicroGNL_132_normalized.bed
- Clinical_Samples/MicroGNL_134_normalized.bed
- Clinical_Samples/MicroGNL_135_normalized.bed
- Clinical_Samples/MicroGNL_136_normalized.bed
- Clinical_Samples/MicroGNL_137_normalized.bed
- Clinical_Samples/MicroGNL_138_normalized.bed
- Clinical_Samples/MicroGNL_139_normalized.bed
- Clinical_Samples/MicroGNL_140_normalized.bed
- Clinical_Samples/MicroGNL_141_normalized.bed
- Clinical_Samples/MicroGNL_143_normalized.bed
- Clinical_Samples/MicroGNL_145_normalized.bed
- Clinical_Samples/MicroGNL_146_normalized.bed
- Clinical_Samples/MicroGNL_153_normalized.bed
- Clinical_Samples/MicroGNL_157_normalized.bed
- Clinical_Samples/MicroGNL_158_normalized.bed
- Clinical_Samples/MicroGNL_159_normalized.bed
- Clinical_Samples/MicroGNL_160_normalized.bed
- Clinical_Samples/MicroGNL_161_normalized.bed
- Clinical_Samples/MicroGNL_162_normalized.bed
- Clinical_Samples/MicroGNL_163_normalized.bed
- Clinical_Samples/MicroGNL_164_normalized.bed
- Clinical_Samples/MicroGNL_166_normalized.bed
- Clinical_Samples/MicroGNL_167_normalized.bed
- Clinical_Samples/MicroGNL_172_normalized.bed
- Clinical_Samples/MicroGNL_173_normalized.bed
- Clinical_Samples/MicroGNL_174_normalized.bed
- Clinical_Samples/MicroGNL_23_normalized.bed
- Clinical_Samples/MicroGNL_48_normalized.bed
- Clinical_Samples/MicroGNL_73_normalized.bed
- Clinical_Samples/MicroGNL_85_normalized.bed
- Clinical_Samples/MicroGNL_93_normalized.bed
- Clinical_Samples/MicroGNL_94_normalized.bed
